# Supplementary material for: ESBL-Producing E. coli in Captive Black Bears: Molecular Characteristics and Risk of Dissemination
Source: Vet Sci. 2025 Nov 14;12(11):1085. doi: 10.3390/vetsci12111085 (PMC12656830; doi:10.3390/vetsci12111085)
Supplement: Supplementary file 1 [file vetsci-12-01085-s001.zip]

Archive with 1 entries (1 files):
- Table S1 PCR primer and conditions used in this study.XLSX
