# Supplementary material for: ESBL-Producing E. coli in Captive Black Bears: Molecular Characteristics and Risk of Dissemination
Source: Vet Sci. 2025 Nov 14;12(11):1085. doi: 10.3390/vetsci12111085 (PMC12656830; doi:10.3390/vetsci12111085)
Supplement: Supplementary file 1 [file vetsci-12-01085-s001.zip › Table S1 PCR primer and conditions used in this study.XLSX]

## Sheet: Sheet1
Table S1 PCR primer and conditions used in this study.
β-lactam Antibiotic resistance genes	Antimicrobial Category	Genes		Primers Sequence (5′→3′)	Fragment Length (bp)	Initial denaturation	Denaturation	Annealing	Extension	Final elongation	References
	ESBLs	blaCTX-M	blaCTX-M-1	F: GGTTAAAAAATCACTGCGTC	864	94 °C for 30 s	94 °C for 30 s, 30cycles	58 °C for 1 min	72 °C for 1 min	72 °C for 2 min
				R: TTGGTGACGATTTTAGCCGC
			blaCTX-M-2	F: ATGATGACTCAGAGCATTCG	876			58 °C for 1 min
				R: TGGGTTACGATTTTCGCCGC
			blaCTX-M-8	F: TGATGAGACATCGCGTTAAG	875			58 °C for 1 min
				R: TAACCGTCGGTGACGATTTT
			blaCTX-M-9	F: GGGCTGAGATGGTGACAAAGAG	905			57 °C for 1 min
				R: CGTGCGAGTTCGATTTATTCAAC
			blaCTX-M-25	F: CACACGAATTGAATGTTCAG	924			58 °C for 1 min
				R: TCACTCCACATGGTGAGT
		blaTEM		F: GGGGATGAGTATTCAACATTTCC	861			53 °C for 30 s
				R: GGGCAGTTACCAATGCTTAATCA
		blaSHV		F: AGCCGCTTGAGCAAATTAAAC	713			56 °C for 30 s
				R: ATCCCGCAGATAAATCACCAC
	AmpC β-lactamases	MOX		F: GCTGCTCAAGGAGCACAGGAT	520			58 °C for 30 s
				R: CACATTGACATAGGTGTGGTGC
		CIT		F: TGGCCAGAACTGACAGGCAAA	462			60 °C for 30 s
				R: TTTCTCCTGAACGTGGCTGGC
		DHA		F: AACTTTCACAGGTGTGCTGGGT	405			60 °C for 30 s
				R: CCGTACGCATACTGGCTTTGC
		ACC		F: AACAGCCTCAGCAGCCGGTTA	346			62 °C for 30 s
				R: TTCGCCGCAATCATCCCTAGC
		EBC		F: TCGGTAAAGCCGATGTTGCGG	302			62 °C for 30 s
				R: CTTCCACTGCGGCTGCCAGTT
		FOX		F: AACATGGGGTATCAGGGAGATG	190			60 °C for 30 s
				R: CAAAGCGCGTAACCGGATTGG
	carbapenemases	KPC		F: GATCCTCAACTGGATCAAGC	128			52 °C for 30 s
				R: CATTGGCATAAGTCGCAATC
		NDM-1		F: ATATCTGACAACAGGCATGAC	85			52 °C for 30 s
				R: CCAACTCCTTCAGCAACAAA
		IMP		F: GGCTTAATTCTCGATCTATCCC	114			52 °C for 30 s
				R: CTAGCCAATAGTTAACTCCGC
		VIM		F: TCTCCACGCACTTTCATGAC	124			57 °C for 30 s
				R: GTGGGAATCTCGTTCCCCTC
		SEM		F: GAGGAAGACTTTGATGGGAGGAT	334			60 °C for 30 s
				R: TCCCCTCAGGACCGCCAAG
Mobile genetic elements		tnsA		F: ATGCCACGTCGTTCCATCCTGTCC	300			65 °C for 30 s
				R: CGGGTCTGCTCCCGCTGGCC
		trbC		F: CGGYATWCCGSCSACRCTGCG	255			65 °C for 30 s
				R: GCCACCTGYSBGCAGTCMCC
		ISEcp1		F: CTTCATTGGCATTGATAAGTTAG	299			55 °C for 30 s
				R: TGTAGCATCGGTTTCCCAGTTTC
		IS26		F: ATGAAGCCATTCAAAGGCCGGCAT	387			62 °C for 30 s
				R: TATGCAGCTTTGCTGTTACGACGG
Plasmid replicon typing		HI1		F: GGAGCGATGGATTACTTCAGTAC	471			60 °C for 30 s
				R: TGCCGTTTCACCTCGTGAGTA
		HI2		F: TTTCTCCTGAGTCACCTGTTAACAC	644			60 °C for 30 s
				R: GGCTCACTACCGTTGTCATCCT
		I1		F: CGAAAGCCGGACGGCAGAA	139			60 °C for 30 s
				R: TCGTCGTTCCGCCAAGTTCGT
		X		F: AACCTTAGAGGCTATTTAAGTTGCTGAT	376			60 °C for 30 s
				R: TGAGAGTCAATTTTTATCTCATGTTTTAGC
		L/M		F: GGATGAAAACTATCAGCATCTGAAG	785			60 °C for 30 s
				R: CTGCAGGGGCGATTCTTTAGG
		N		F: GTCTAACGAGCTTACCGAAG	559			60 °C for 30 s
				R: GTTTCAACTCTGCCAAGTTC
		FIA		F: CCATGCTGGTTCTAGAGAAGGTG	462			60 °C for 30 s
				R: GTATATCCTTACTGGCTTCCGCAG
		FIB		F: GGAGTTCTGACACACGATTTTCTG	702			60 °C for 30 s
				R: CTCCCGTCGCTTCAGGGCATT
		W		F: CCTAAGAACAACAAAGCCCCCG	242			60 °C for 30 s
				R: GGTGCGCGGCATAGAACCGT
		Y		F: AATTCAAACAACACTGTGCAGCCTG	765			60 °C for 30 s
				R: GCGAGAATGGACGATTACAAAACTTT
		P		F: CTATGGCCCTGCAAACGCGCCAGAAA	534			60 °C for 30 s
				R: TCACGCGCCAGGGCGCAGCC
		FIC		F: GTGAACTGGCAGATGAGGAAGG	262			60 °C for 30 s
				R: TTCTCCTCGTCGCCAAACTAGAT
		A/C		F: GAGAACCAAAGACAAAGACCTGGA	465			60 °C for 30 s
				R: ACGACAAACCTGAATTGCCTCCTT
		T		F: TTGGCCTGTTTGTGCCTAAACCAT	750			60 °C for 30 s
				R: CGTTGATTACACTTAGCTTTGGAC
		FII		F: CTGTCGTAAGCTGATGGC	270			60 °C for 30 s
				R: CTCTGCCACAAACTTCAGC
		FrepB		F: TGATCGTTTAAGGAATTTTG	270			52 °C for 30 s
				R: GAAGATCAGTCACACCATCC
		K/B		F: GCGGTCCGGAAAGCCAGAAAAC
		K		R: TCTTTCACGAGCCCGCCAAA	160			60 °C for 30 s
		B/O		R: TCTGCGTTCCGCCAAGTTCGA	159			60 °C for 30 s
Multilocus sequence typing		adk		F: ATTCTGCTTGGCGCTCCGGG	536			54 °C for 30 s
				R: CCGTCAACTTTCGCGTATTT
		fumC		F: TCACAGGTCGCCAGCGCTTC	469			54 °C for 30 s
				R: TCCCGGCAGATAAGCTGTGG
		gyrB		F: TCGGCGACACGGATGACGGC	460			56 °C for 30 s
				R: GTCCATGTAGGCGTTCAGGG
		icd		F: ATGGAAAGTAAAGTAGTTGTTCCGGCACA	518			54 °C for 30 s
				R: GGACGCAGCAGGATCTGTT
		mdh		F: AGCGCGTTCTGTTCAAATGC	452			56 °C for 30 s
				R: CAGGTTCAGAACTCTCTCTGT
		purA		F: TCGGTAACGGTGTTGTGCTG	478			54 °C for 30 s
				R: CATACGGTAAGCCACGCAGA
		recA		F: ACCTTTGTAGCTGTACCACG	510			56 °C for 30 s
				R: AGCGTGAAGGTAAAACCTGTG
outer membrane proteins		ompF		F: GGTCTGCGTCCGTCCAT	99			60 °C for 30 s
				R: GGTTGCGCCCACTTCA
		ompC		F: AAGTAGTAGGTAGCACCAACATCA	163			60 °C for 30 s
				R: GGGCGAACAAAGCACAGAA
